# Supplementary material for: Neurite Outgrowth-Promoting Compounds from Cockscomb Hydrolysate
Source: Nutrients. 2022 Mar 29;14(7):1422. doi: 10.3390/nu14071422 (PMC9002945; doi:10.3390/nu14071422)
Supplement: Supplementary file 1 [file nutrients-14-01422-s001.zip]

Archive with 1 entries (1 files):
- nutrients-1609343-supplementary.pdf
